# Supplementary material for: Hyalosympodium gen. et sp. nov. (Pararamichloridiales, Diaporthomycetidae) from freshwater habitats in Guizhou, China
Source: MycoKeys. 2026 Jul 6;136:79–98. doi: 10.3897/mycokeys.136.195917 (PMC13366088; doi:10.3897/mycokeys.136.195917)
Supplement: XML Treatment for Hyalosympodium [file mycokeys.136.195917-treatment1.xml]

<!DOCTYPE tp:taxon-treatment
  PUBLIC "-//TaxonX//DTD Taxonomic Treatment Publishing DTD v0 20100105//EN" "tax-treatment-NSO.dtd">
<tp:taxon-treatment xmlns:tp="http://www.plazi.org/taxpub"><tp:treatment-meta><kwd-group><label>Taxon classification</label><kwd>
              <named-content content-type="kingdom">Fungi</named-content>
            </kwd><kwd>
              <named-content content-type="order">Pararamichloridiales</named-content>
            </kwd><kwd>
              <named-content content-type="subclass">Diaporthomycetidae</named-content>
            </kwd></kwd-group><mixed-citation publication-type="journal"><person-group><name><surname>Zhang</surname><given-names>Wangming</given-names></name><name><surname>Gao</surname><given-names>Zengjie</given-names></name><name><surname>Song</surname><given-names>Xiaoyu</given-names></name><name><surname>Zhou</surname><given-names>Xinzhong</given-names></name><name><surname>Xie</surname><given-names>Wanqing</given-names></name><name><surname>Yang</surname><given-names>Yuxi</given-names></name><name><surname>Lu</surname><given-names>Juan</given-names></name><name><surname>Feng</surname><given-names>Qinying</given-names></name></person-group><article-title><italic><tp:taxon-name><tp:taxon-name-part taxon-name-part-type="genus" reg="Hyalosympodium">Hyalosympodium</tp:taxon-name-part></tp:taxon-name></italic> gen. et sp. nov. (<italic><tp:taxon-name><tp:taxon-name-part taxon-name-part-type="order" reg="Pararamichloridiales">Pararamichloridiales</tp:taxon-name-part></tp:taxon-name></italic>, <italic><tp:taxon-name><tp:taxon-name-part taxon-name-part-type="subclass" reg="Diaporthomycetidae">Diaporthomycetidae</tp:taxon-name-part></tp:taxon-name></italic>) from freshwater habitats in Guizhou, China</article-title><source>MycoKeys</source><day>06</day><month>07</month><year>2026</year><volume>136</volume><fpage>79</fpage><lpage>98</lpage><pub-id pub-id-type="doi">10.3897/mycokeys.136.195917</pub-id></mixed-citation></tp:treatment-meta><tp:nomenclature><tp:taxon-name><object-id xmlns:xlink="http://www.w3.org/1999/xlink" content-type="arpha" xlink:type="simple">4D591CDB-F423-5263-9AAE-E20249131D6E</object-id>
                		<tp:taxon-name-part taxon-name-part-type="genus" reg="Hyalosympodium">Hyalosympodium</tp:taxon-name-part>
                	
                		<object-id xmlns:xlink="http://www.w3.org/1999/xlink" content-type="mycobank" xlink:type="simple">905415</object-id>
                	</tp:taxon-name><tp:taxon-authority>W.M. Zhang &amp; Q.Y. Feng</tp:taxon-authority><tp:taxon-status xmlns:xlink="http://www.w3.org/1999/xlink" xlink:type="simple">gen. nov.</tp:taxon-status></tp:nomenclature><tp:treatment-sec sec-type="Etymology"><title>Etymology.</title><p>“<italic>Hyalosympodium</italic>” refers to the presence of hyaline conidia and sympodial conidiogenous cells.</p></tp:treatment-sec><tp:treatment-sec sec-type="Description"><title>Description.</title><p><bold><italic>Saprobic</italic></bold> on decaying wood in a freshwater habitat. <bold>Asexual morph</bold>: Hyphomycetous. <bold><italic>Colonies</italic></bold> on natural substrate superficial, effuse, gregarious, with hyaline conidial masses at the apex. <bold><italic>Mycelium</italic></bold> partly superficial, consisting of branched, septate, smooth-walled, hyaline to pale brown hyphae. <bold><italic>Conidiophores</italic></bold> macronematous, synnematous, group, cylindrical, straight or slightly flexuous, septate, subhyaline to brown, percurrently proliferating from cut ends. <bold><italic>Conidiogenous cells</italic></bold> polyblastic, integrated, sympodial, cylindrical, smooth, subhyaline to pale brown. <bold><italic>Conidia</italic></bold> acropleurogenous, ellipsoidal to oval, apically rounded, with a narrowed frill-like, 0–2-septate, slightly constricted at the central septum, guttulate, hyaline, smooth-walled. <bold>Sexual morph</bold>: Undetermined.</p></tp:treatment-sec><tp:treatment-sec sec-type="Type species"><title>Type species.</title><p><italic><tp:taxon-name><tp:taxon-name-part taxon-name-part-type="genus" reg="Hyalosympodium">Hyalosympodium</tp:taxon-name-part> <tp:taxon-name-part taxon-name-part-type="species" reg="aquaticum">aquaticum</tp:taxon-name-part></tp:taxon-name></italic> W.M. Zhang &amp; Q.Y. Feng.</p></tp:treatment-sec><tp:treatment-sec sec-type="Notes"><title>Notes.</title><p><italic><tp:taxon-name><tp:taxon-name-part taxon-name-part-type="genus" reg="Hyalosympodium">Hyalosympodium</tp:taxon-name-part></tp:taxon-name></italic> is proposed here to accommodate a lignicolous freshwater species collected from Guizhou Province, China. Phylogenetic analyses indicate that <italic><tp:taxon-name><tp:taxon-name-part taxon-name-part-type="genus" reg="Hyalosympodium">H.</tp:taxon-name-part> <tp:taxon-name-part taxon-name-part-type="species" reg="aquaticum">aquaticum</tp:taxon-name-part></tp:taxon-name></italic> forms a sister relationship with <italic><tp:taxon-name><tp:taxon-name-part taxon-name-part-type="genus" reg="Tenebrosynnematica">Tenebrosynnematica</tp:taxon-name-part> <tp:taxon-name-part taxon-name-part-type="species" reg="obclavata">obclavata</tp:taxon-name-part></tp:taxon-name></italic> (CZCC 24-0140), with strong support (94% <abbrev xmlns:xlink="http://www.w3.org/1999/xlink" xlink:title="Maximum likelihood" xlink:type="simple">ML</abbrev>, 1.00 <abbrev xmlns:xlink="http://www.w3.org/1999/xlink" xlink:title="posterior probabilities" xlink:type="simple">PP</abbrev>; Fig. <xref ref-type="fig" rid="F1">1</xref>). Morphologically, <italic><tp:taxon-name><tp:taxon-name-part taxon-name-part-type="genus" reg="Hyalosympodium">Hyalosympodium</tp:taxon-name-part></tp:taxon-name></italic> is distinguished from other <italic><tp:taxon-name><tp:taxon-name-part taxon-name-part-type="order" reg="Pararamichloridiales">Pararamichloridiales</tp:taxon-name-part></tp:taxon-name></italic> species by its distinct gregarious colonies and ellipsoidal to oval conidia (<xref ref-type="bibr" rid="B53">Raja et al. 2003</xref>; <xref ref-type="bibr" rid="B35">Jaklitsch et al. 2013</xref>; <xref ref-type="bibr" rid="B12">Crous et al. 2015</xref>; <xref ref-type="bibr" rid="B26">Hernández-Restrepo et al. 2017</xref>; <xref ref-type="bibr" rid="B43">Liu et al. 2024</xref>; <xref ref-type="bibr" rid="B73">Tan and Shivas 2024</xref>; <xref ref-type="bibr" rid="B17">Crous et al. 2025</xref>; <xref ref-type="bibr" rid="B72">Tan et al. 2026</xref>). Based on these combined morphological and phylogenetic data, the new genus <italic><tp:taxon-name><tp:taxon-name-part taxon-name-part-type="genus" reg="Hyalosympodium">Hyalosympodium</tp:taxon-name-part></tp:taxon-name></italic> (<italic><tp:taxon-name><tp:taxon-name-part taxon-name-part-type="order" reg="Pararamichloridiales">Pararamichloridiales</tp:taxon-name-part></tp:taxon-name></italic>, <italic><tp:taxon-name><tp:taxon-name-part taxon-name-part-type="subclass" reg="Diaporthomycetidae">Diaporthomycetidae</tp:taxon-name-part></tp:taxon-name></italic>) is therefore established to accommodate <italic><tp:taxon-name><tp:taxon-name-part taxon-name-part-type="genus" reg="Hyalosympodium">H.</tp:taxon-name-part> <tp:taxon-name-part taxon-name-part-type="species" reg="aquaticum">aquaticum</tp:taxon-name-part></tp:taxon-name></italic>.</p><fig id="F1" position="float" orientation="portrait"><object-id xmlns:xlink="http://www.w3.org/1999/xlink" content-type="doi" xlink:type="simple">10.3897/mycokeys.136.195917.figure1</object-id><object-id xmlns:xlink="http://www.w3.org/1999/xlink" content-type="arpha" xlink:type="simple">CF20E33F-E321-561B-AEA5-A622BA4AF911</object-id><label>Figure 1.</label><caption><p>Phylogenetic tree inferred from maximum likelihood (<abbrev xmlns:xlink="http://www.w3.org/1999/xlink" xlink:title="Maximum likelihood" xlink:type="simple">ML</abbrev>) analysis based on a concatenated dataset of LSU, ITS, SSU, and <italic>rpb2</italic> sequences. Bootstrap support values ≥ 75% (<abbrev xmlns:xlink="http://www.w3.org/1999/xlink" xlink:title="Maximum likelihood" xlink:type="simple">ML</abbrev>, left) and Bayesian posterior probabilities ≥ 0.95 (<abbrev xmlns:xlink="http://www.w3.org/1999/xlink" xlink:title="posterior probabilities" xlink:type="simple">PP</abbrev>, right) are indicated at the nodes. A hyphen (“-”) denotes support values &lt; 75% for <abbrev xmlns:xlink="http://www.w3.org/1999/xlink" xlink:title="Maximum likelihood" xlink:type="simple">ML</abbrev> and &lt; 0.95 for Bayesian inference (<abbrev xmlns:xlink="http://www.w3.org/1999/xlink" xlink:title="Bayesian inference" xlink:type="simple">BI</abbrev>). The tree is rooted with <italic><tp:taxon-name><tp:taxon-name-part taxon-name-part-type="genus" reg="Acidothrix">Acidothrix</tp:taxon-name-part> <tp:taxon-name-part taxon-name-part-type="species" reg="acidophila">acidophila</tp:taxon-name-part></tp:taxon-name></italic> (CBS 136259) and <italic><tp:taxon-name><tp:taxon-name-part taxon-name-part-type="genus" reg="Amplistroma">Amplistroma</tp:taxon-name-part> <tp:taxon-name-part taxon-name-part-type="species" reg="caroliniana">caroliniana</tp:taxon-name-part></tp:taxon-name></italic> (BEO 9923). Ex-type strains are indicated by “<sup>T,</sup>” and newly generated isolates are highlighted in bold red.</p></caption><graphic xmlns:xlink="http://www.w3.org/1999/xlink" xlink:href="mycokeys-136-079-g001.jpg" id="oo_1708963.jpg" position="float" orientation="portrait" xlink:type="simple"><uri content-type="original_file" xlink:type="simple">https://binary.pensoft.net/fig/1708963</uri></graphic></fig></tp:treatment-sec><ref-list><ref id="B53"><mixed-citation xmlns:xlink="http://www.w3.org/1999/xlink" xlink:type="simple">Raja HA, Campbell J, Shearer CA (2003) Freshwater ascomycetes: <italic><tp:taxon-name><tp:taxon-name-part taxon-name-part-type="genus">Cyanoannulus</tp:taxon-name-part> <tp:taxon-name-part taxon-name-part-type="species">petersenii</tp:taxon-name-part></tp:taxon-name></italic>, a new genus and species from submerged wood. Mycotaxon 88: 1–17. <ext-link xlink:href="10.5962/p.418455" ext-link-type="doi" xlink:type="simple">https://doi.org/10.5962/p.418455</ext-link></mixed-citation></ref><ref id="B35"><mixed-citation xmlns:xlink="http://www.w3.org/1999/xlink" xlink:type="simple">Jaklitsch WM, Réblová M, Voglmayr H (2013) Molecular systematics of <italic><tp:taxon-name><tp:taxon-name-part taxon-name-part-type="genus">Woswasia</tp:taxon-name-part> <tp:taxon-name-part taxon-name-part-type="species">atropurpurea</tp:taxon-name-part></tp:taxon-name></italic> gen. et sp. nov. (<italic><tp:taxon-name><tp:taxon-name-part taxon-name-part-type="subclass">Sordariomycetidae</tp:taxon-name-part></tp:taxon-name></italic>), a fungicolous ascomycete with globose ascospores and holoblastic conidiogenesis. Mycologia 105(2): 476–485. <ext-link xlink:href="10.3852/12-244" ext-link-type="doi" xlink:type="simple">https://doi.org/10.3852/12-244</ext-link></mixed-citation></ref><ref id="B12"><mixed-citation xmlns:xlink="http://www.w3.org/1999/xlink" xlink:type="simple">Crous PW, Wingfield MJ, Guarro J, Hernandez-Restrepo M, Sutton DA, Acharya K, Barber PA, Boekhout T, Dimitrov RA, Duenas M, Dutta AK, Gene J, Gouliamova DE, Groenewald M, Lombard L, Morozova OV, Sarkar J, Smith MT, Stchigel AM, Wiederhold NP, Alexandrova AV, Antelmi I, Armengol J, Barnes I, Cano-Lira JF, Castaneda Ruíz RF, Contu M, Courtecuisse PR, da Silveira AL, Decock CA, de Goes A, Edathodu J, Ercole E, Firmino AC, Fourie A, Fournier J, Furtado EL, Geering AD, Gershenzon J, Giraldo A, Gramaje D, Hammerbacher A, He XL, Haryadi D, Khemmuk W, Kovalenko AE, Krawczynski R, Laich F, Lechat C, Lopes UP, Madrid H, Malysheva EF, Marin-Felix Y, Martin MP, Mostert L, Nigro F, Pereira OL, Picillo B, Pinho DB, Popov ES, Rodas Pelaez CA, Rooney-Latham S, Sandoval-Denis M, Shivas RG, Silva V, Stoilova-Disheva MM, Telleria MT, Ullah C, Unsicker SB, van der Merwe NA, Vizzini A, Wagner HG, Wong PT, Wood AR, Groenewald JZ (2015) Fungal planet description sheets: 320–370. Persoonia 34: 167–266. <ext-link xlink:href="10.3767/003158513X675925" ext-link-type="doi" xlink:type="simple">https://doi.org/10.3767/003158513X675925</ext-link></mixed-citation></ref><ref id="B26"><mixed-citation xmlns:xlink="http://www.w3.org/1999/xlink" xlink:type="simple">Hernández-Restrepo M, Gené J, Castañeda Ruíz RF, Mena-Portales J, Crous PW, Guarro J (2017) Phylogeny of saprobic microfungi from Southern Europe. Studies in Mycology 86: 53–97. <ext-link xlink:href="10.1016/j.simyco.2017.05.002" ext-link-type="doi" xlink:type="simple">https://doi.org/10.1016/j.simyco.2017.05.002</ext-link></mixed-citation></ref><ref id="B43"><mixed-citation xmlns:xlink="http://www.w3.org/1999/xlink" xlink:type="simple">Liu NG, Hyde KD, Sun YR, Bhat DJ, Jones EBG, Jumpathong JJ, Lin CG, Lu YZ, Yang J, Liu JJ, Liu ZY, Liu JK (2024) Notes, outline, taxonomy and phylogeny of brown-spored hyphomycetes. Fungal Diversity 129: 1–281. <ext-link xlink:href="10.1007/s13225-024-00539-6" ext-link-type="doi" xlink:type="simple">https://doi.org/10.1007/s13225-024-00539-6</ext-link></mixed-citation></ref><ref id="B73"><mixed-citation xmlns:xlink="http://www.w3.org/1999/xlink" xlink:type="simple">Tan YP, Shivas RG (2024) Nomenclatural novelties. Index of Australian Fungi 31: 1–12. <ext-link xlink:href="https://zenodo.org/records/10784072" ext-link-type="uri" xlink:type="simple">https://zenodo.org/records/10784072</ext-link></mixed-citation></ref><ref id="B17"><mixed-citation xmlns:xlink="http://www.w3.org/1999/xlink" xlink:type="simple">Crous PW, Catcheside DEA, Catcheside PS, Alfenas AC, Alfenas RF, Barreto RW, Lebel T, Balashov S, Broadbridge J, Jurjević Ž, De la Peña-Lastra S, Hoffmann R, Mateos A, Riebesehl J, Shivas RG, Soliz Santander FF, Tan YP, Altés A, Bandini D, Carriconde F, Cazabonne J, Czachura P, Gryta H, Eyssartier G, Larsson E, Pereira OL, Rigueiro-Rodríguez A, Wingfield MJ, Ahmad W, Bibi S, Denman S, Esteve-Raventós F, Hussain S, Illescas T, Luangsa-ard JJ, Möller L, Mombert A, Noisripoom W, Olariaga I, Pancorbo F, Paz A, Piątek M, Polman-Short C, Suárez E, Afshan NS, Ali H, Arzanlou M, Ayer F, Barratt J, Bellanger J-M, Bidaud A, Bishop-Hurley SL, Bohm M, Bose T, Campo E, Chau NB, Çolak ÖF, Cordeiro TRL, Cruz MO, Custódio FA, Couceiro A, Darmostuk V, Dearnaley JDW, de Azevedo Santiago ALCM, Freitas LWS, Yáñez-Morales MJ, Domnauer C, Dentinger B, Dhileepan K, De Souza JT, Dovana F, Eberhardt U, Eisvand P, Erhard A, Fachada V, García-Martín A, Groenewald M, Hammerbacher A, Harms K, Haroon S, Haqnawaz M, Henriques S, Hernández AJ, Jacobus LM, Jaen-Contreras D, Jangsantear P, Kaygusuz O, Knoppersen R, Kumar TKA, Lynch MJ, Mahiques R, Maraia GL, Marbach PAS, Mehrabi-Koushki M, Miller PR, Mongkolsamrit S, Moreau P-A, Oberlies NH, Oliveira JA, Orlovich D, Pérez-Méndez AS, Pinto A, Raja HA, Ramírez GH, Raphael B, Rodrigues A, Rodrigues H, Ramos DO, Safi A, Sarwar S, Saar I, Sánchez RM, Santana JS, Scrace J, Sales LS, Silva LNP, Stryjak-Bogacka M, Tacconi A, Thanh VN, Thomas A, Thuy NT, Toome M, Valdez-Carrazco JM, van Vuuren NI, Vasey J, Vauras J, Vila-Viçosa C, Villarreal M, Visagie CM, Vizzini A, Whiteside EJ, Groenewald JZ (2025) Fungal Planet description sheets: 1781–1866. Persoonia 54: 327–587. <ext-link xlink:href="10.3114/persoonia.2025.54.10" ext-link-type="doi" xlink:type="simple">https://doi.org/10.3114/persoonia.2025.54.10</ext-link></mixed-citation></ref><ref id="B72"><mixed-citation xmlns:xlink="http://www.w3.org/1999/xlink" xlink:type="simple">Tan TH, Gao F, Wu CF, Zhao NN, Li HB, Kang GP, Ma J (2026) Morphological and multi-locus phylogenetic analyses reveal <italic><tp:taxon-name><tp:taxon-name-part taxon-name-part-type="genus">Brunneoloconidia</tp:taxon-name-part></tp:taxon-name></italic> gen. et sp. nov. (<italic><tp:taxon-name><tp:taxon-name-part taxon-name-part-type="order">Pararamichloridiales</tp:taxon-name-part></tp:taxon-name></italic>, <italic><tp:taxon-name><tp:taxon-name-part taxon-name-part-type="subclass">Diaporthomycetidae</tp:taxon-name-part></tp:taxon-name></italic>) from freshwater habitats in Guizhou Province, China. MycoKeys Submitted.</mixed-citation></ref></ref-list></tp:taxon-treatment>
