# Supplementary material for: Hyalosympodium gen. et sp. nov. (Pararamichloridiales, Diaporthomycetidae) from freshwater habitats in Guizhou, China
Source: MycoKeys. 2026 Jul 6;136:79–98. doi: 10.3897/mycokeys.136.195917 (PMC13366088; doi:10.3897/mycokeys.136.195917)
Supplement: XML Treatment for Hyalosympodium aquaticum [file mycokeys.136.195917-treatment2.xml]

<!DOCTYPE tp:taxon-treatment
  PUBLIC "-//TaxonX//DTD Taxonomic Treatment Publishing DTD v0 20100105//EN" "tax-treatment-NSO.dtd">
<tp:taxon-treatment xmlns:tp="http://www.plazi.org/taxpub"><tp:treatment-meta><kwd-group><label>Taxon classification</label><kwd>
              <named-content content-type="kingdom">Fungi</named-content>
            </kwd><kwd>
              <named-content content-type="order">Pararamichloridiales</named-content>
            </kwd><kwd>
              <named-content content-type="subclass">Diaporthomycetidae</named-content>
            </kwd></kwd-group><mixed-citation publication-type="journal"><person-group><name><surname>Zhang</surname><given-names>Wangming</given-names></name><name><surname>Gao</surname><given-names>Zengjie</given-names></name><name><surname>Song</surname><given-names>Xiaoyu</given-names></name><name><surname>Zhou</surname><given-names>Xinzhong</given-names></name><name><surname>Xie</surname><given-names>Wanqing</given-names></name><name><surname>Yang</surname><given-names>Yuxi</given-names></name><name><surname>Lu</surname><given-names>Juan</given-names></name><name><surname>Feng</surname><given-names>Qinying</given-names></name></person-group><article-title><italic><tp:taxon-name><tp:taxon-name-part taxon-name-part-type="genus" reg="Hyalosympodium">Hyalosympodium</tp:taxon-name-part></tp:taxon-name></italic> gen. et sp. nov. (<italic><tp:taxon-name><tp:taxon-name-part taxon-name-part-type="order" reg="Pararamichloridiales">Pararamichloridiales</tp:taxon-name-part></tp:taxon-name></italic>, <italic><tp:taxon-name><tp:taxon-name-part taxon-name-part-type="subclass" reg="Diaporthomycetidae">Diaporthomycetidae</tp:taxon-name-part></tp:taxon-name></italic>) from freshwater habitats in Guizhou, China</article-title><source>MycoKeys</source><day>06</day><month>07</month><year>2026</year><volume>136</volume><fpage>79</fpage><lpage>98</lpage><pub-id pub-id-type="doi">10.3897/mycokeys.136.195917</pub-id></mixed-citation></tp:treatment-meta><tp:nomenclature><tp:taxon-name><object-id xmlns:xlink="http://www.w3.org/1999/xlink" content-type="arpha" xlink:type="simple">5D13FDB4-A923-58F0-9CEF-E75EFC3B3238</object-id>
                		<tp:taxon-name-part taxon-name-part-type="genus" reg="Hyalosympodium">Hyalosympodium</tp:taxon-name-part> <tp:taxon-name-part taxon-name-part-type="species" reg="aquaticum">aquaticum</tp:taxon-name-part>
                	
                		<object-id xmlns:xlink="http://www.w3.org/1999/xlink" content-type="mycobank" xlink:type="simple">905416</object-id>
                	</tp:taxon-name><tp:taxon-authority>W.M. Zhang &amp; Q.Y. Feng</tp:taxon-authority><tp:taxon-status xmlns:xlink="http://www.w3.org/1999/xlink" xlink:type="simple">sp. nov.</tp:taxon-status><xref ref-type="fig" rid="F2">Fig. 2</xref></tp:nomenclature><tp:treatment-sec sec-type="Etymology"><title>Etymology.</title><p>“<italic>aquaticum</italic>’’ refers to the aquatic habitat of this fungus.</p><fig id="F2" position="float" orientation="portrait"><object-id xmlns:xlink="http://www.w3.org/1999/xlink" content-type="doi" xlink:type="simple">10.3897/mycokeys.136.195917.figure2</object-id><object-id xmlns:xlink="http://www.w3.org/1999/xlink" content-type="arpha" xlink:type="simple">E91612F4-51ED-5218-BE1C-AE24F219F224</object-id><label>Figure 2.</label><caption><p><italic><tp:taxon-name><tp:taxon-name-part taxon-name-part-type="genus" reg="Hyalosympodium">Hyalosympodium</tp:taxon-name-part> <tp:taxon-name-part taxon-name-part-type="species" reg="aquaticum">aquaticum</tp:taxon-name-part></tp:taxon-name></italic> (<abbrev xmlns:xlink="http://www.w3.org/1999/xlink" content-type="institution" xlink:title="Guizhou Academy of Agricultural Sciences, Guiyang, China" xlink:type="simple">GZAAS</abbrev> 25-0787, holotype). <bold>a, b</bold>. Colonies on the host surface; <bold>c, d</bold>. Conidiophores, conidiogenous cells, and conidia; <bold>e–i</bold>. Conidiogenous cells and conidia; <bold>j–m</bold>. Conidia; <bold>n</bold>. Germinated conidium; <bold>o, p</bold>. Colonies on <abbrev xmlns:xlink="http://www.w3.org/1999/xlink" xlink:title="potato dextrose agar" xlink:type="simple">PDA</abbrev> from above and below after 39 days of incubation at room temperature. Scale bars: 50 μm (<bold>c, d</bold>); 30 μm (<bold>h</bold>); 20 μm (<bold>i</bold>); 10 μm (<bold>e–g</bold>); 5 μm (<bold>j–n</bold>).</p></caption><graphic xmlns:xlink="http://www.w3.org/1999/xlink" xlink:href="mycokeys-136-079-g002.jpg" id="oo_1708964.jpg" position="float" orientation="portrait" xlink:type="simple"><uri content-type="original_file" xlink:type="simple">https://binary.pensoft.net/fig/1708964</uri></graphic></fig></tp:treatment-sec><tp:treatment-sec sec-type="Holotype"><title>Holotype.</title><p><abbrev xmlns:xlink="http://www.w3.org/1999/xlink" content-type="institution" xlink:title="Guizhou Academy of Agricultural Sciences, Guiyang, China" xlink:type="simple">GZAAS</abbrev> 25-0787.</p></tp:treatment-sec><tp:treatment-sec sec-type="Description"><title>Description.</title><p><bold><italic>Saprobic</italic></bold> on decaying wood in a freshwater habitat. <bold>Asexual morph</bold>: Hyphomycetous. <bold><italic>Colonies</italic></bold> on natural substrate superficial, effuse, gregarious, with hyaline conidial masses at the apex. <bold><italic>Mycelium</italic></bold> partly superficial, consisting of branched, septate, smooth-walled, hyaline to pale brown hyphae. <bold><italic>Conidiophores</italic></bold> 163–211 × 4–6 μm (x̄ = 183.5 × 5 μm, <italic>n</italic> = 30), macronematous, synnematous, group, cylindrical, straight or slightly flexuous, septate, subhyaline to brown, percurrently proliferating from cut ends. <bold><italic>Conidiogenous cells</italic></bold> 29–43 × 4–5 μm (x̄ = 34 × 4.5 μm, <italic>n</italic> = 30), polyblastic, integrated, sympodial, cylindrical, smooth, subhyaline to pale brown. <bold><italic>Conidia</italic></bold> 7–19 × 3–4.5 μm (x̄ = 10.5 × 4 μm, <italic>n</italic> = 35), acropleurogenous, ellipsoidal to oval, apically rounded, with a narrowed frill-like, 0–2-septate, slightly constricted at the central septum, guttulate, hyaline, smooth-walled. <bold>Sexual morph</bold>: Undetermined.</p></tp:treatment-sec><tp:treatment-sec sec-type="Culture characteristics"><title>Culture characteristics.</title><p>Conidia germinate on <abbrev xmlns:xlink="http://www.w3.org/1999/xlink" xlink:title="potato dextrose agar" xlink:type="simple">PDA</abbrev> within 14 h, producing germ tubes from the conidial body. Colonies on <abbrev xmlns:xlink="http://www.w3.org/1999/xlink" xlink:title="potato dextrose agar" xlink:type="simple">PDA</abbrev> are irregular, with a flat surface and an undulate margin, reaching 33 mm in diameter after 39 days at 25 °C, and are white on both the surface and reverse.</p></tp:treatment-sec><tp:treatment-sec sec-type="Material examined"><title>Material examined.</title><p>China • Guizhou Province, Guiyang City, Baiyun District, Changpo Ling National Forest Park, on decaying wood in a freshwater habitat, 12 October 2025, Wang-Ming Zhang &amp; Qinying Feng, XC6 (<abbrev xmlns:xlink="http://www.w3.org/1999/xlink" content-type="institution" xlink:title="Guizhou Academy of Agricultural Sciences, Guiyang, China" xlink:type="simple">GZAAS</abbrev> 25-0787, holotype), ex-type living culture <abbrev xmlns:xlink="http://www.w3.org/1999/xlink" content-type="institution" xlink:title="Guizhou Culture Collection, Guiyang, China" xlink:type="simple">GZCC</abbrev> 27-27596; <italic>ibid</italic>., XC7(<abbrev xmlns:xlink="http://www.w3.org/1999/xlink" content-type="institution" xlink:title="Guizhou Academy of Agricultural Sciences, Guiyang, China" xlink:type="simple">GZAAS</abbrev> 25-0788, paratype), living culture <abbrev xmlns:xlink="http://www.w3.org/1999/xlink" content-type="institution" xlink:title="Guizhou Culture Collection, Guiyang, China" xlink:type="simple">GZCC</abbrev> 27-27597.</p></tp:treatment-sec><tp:treatment-sec sec-type="Notes"><title>Notes.</title><p>According to a BLASTn search on NCBI GenBank, the ITS and LSU sequences of the new isolate (<abbrev xmlns:xlink="http://www.w3.org/1999/xlink" content-type="institution" xlink:title="Guizhou Culture Collection, Guiyang, China" xlink:type="simple">GZCC</abbrev> 27-27596) share 85.79% similarity across 98% of the query sequence coverage and 96.27% similarity across 100% of the query sequence coverage with <italic><tp:taxon-name><tp:taxon-name-part taxon-name-part-type="genus" reg="Tenebrosynnematica">T.</tp:taxon-name-part> <tp:taxon-name-part taxon-name-part-type="species" reg="obclavata">obclavata</tp:taxon-name-part></tp:taxon-name></italic> (CZCC 24-0140), respectively. In addition, base-pair comparisons between <italic><tp:taxon-name><tp:taxon-name-part taxon-name-part-type="genus" reg="Hyalosympodium">H.</tp:taxon-name-part> <tp:taxon-name-part taxon-name-part-type="species" reg="aquaticum">aquaticum</tp:taxon-name-part></tp:taxon-name></italic> (<abbrev xmlns:xlink="http://www.w3.org/1999/xlink" content-type="institution" xlink:title="Guizhou Culture Collection, Guiyang, China" xlink:type="simple">GZCC</abbrev> 27-27596) and <italic><tp:taxon-name><tp:taxon-name-part taxon-name-part-type="genus" reg="Tenebrosynnematica">T.</tp:taxon-name-part> <tp:taxon-name-part taxon-name-part-type="species" reg="obclavata">obclavata</tp:taxon-name-part></tp:taxon-name></italic> (CZCC 24-0140) show 70/473 bp differences in ITS (14.8%, gaps 15 bp) and 12/813 bp differences in LSU (1.5%, gap of 1 bp). Morphologically, <italic><tp:taxon-name><tp:taxon-name-part taxon-name-part-type="genus" reg="Hyalosympodium">H.</tp:taxon-name-part> <tp:taxon-name-part taxon-name-part-type="species" reg="aquaticum">aquaticum</tp:taxon-name-part></tp:taxon-name></italic> (<abbrev xmlns:xlink="http://www.w3.org/1999/xlink" content-type="institution" xlink:title="Guizhou Academy of Agricultural Sciences, Guiyang, China" xlink:type="simple">GZAAS</abbrev> 25-0787) can be readily distinguished from <italic><tp:taxon-name><tp:taxon-name-part taxon-name-part-type="genus" reg="Tenebrosynnematica">T.</tp:taxon-name-part> <tp:taxon-name-part taxon-name-part-type="species" reg="obclavata">obclavata</tp:taxon-name-part></tp:taxon-name></italic> (<abbrev xmlns:xlink="http://www.w3.org/1999/xlink" content-type="institution" xlink:title="Guizhou Academy of Agricultural Sciences, Guiyang, China" xlink:type="simple">GZAAS</abbrev> 24-0049) by its unique conidial morphology (ellipsoidal to oval, hyaline vs. fusiform to obclavate, brown) (<xref ref-type="bibr" rid="B43">Liu et al. 2024</xref>).</p></tp:treatment-sec><ref-list><ref id="B43"><mixed-citation xmlns:xlink="http://www.w3.org/1999/xlink" xlink:type="simple">Liu NG, Hyde KD, Sun YR, Bhat DJ, Jones EBG, Jumpathong JJ, Lin CG, Lu YZ, Yang J, Liu JJ, Liu ZY, Liu JK (2024) Notes, outline, taxonomy and phylogeny of brown-spored hyphomycetes. Fungal Diversity 129: 1–281. <ext-link xlink:href="10.1007/s13225-024-00539-6" ext-link-type="doi" xlink:type="simple">https://doi.org/10.1007/s13225-024-00539-6</ext-link></mixed-citation></ref></ref-list></tp:taxon-treatment>
